# Supplementary material for: Aggregatibacter actinomycetemcomitans and Filifactor alocis as Associated with Periodontal Attachment Loss in a Cohort of Ghanaian Adolescents
Source: Microorganisms. 2022 Dec 19;10(12):2511. doi: 10.3390/microorganisms10122511 (PMC9781193; doi:10.3390/microorganisms10122511)
Supplement: Supplementary file 1 [file microorganisms-10-02511-s001.zip]

Archive with 1 entries (1 files):
- microorganisms-2096528-supplementary.pdf
